# Supplementary material for: Long-Term Dietary Supplementation of Pomegranates, Figs and Dates Alleviate Neuroinflammation in a Transgenic Mouse Model of Alzheimer’s Disease
Source: PLoS One. 2015 Mar 25;10(3):e0120964. doi: 10.1371/journal.pone.0120964 (PMC4373715; doi:10.1371/journal.pone.0120964)
Supplement: S2 Dataset — (XLSX) [file pone.0120964.s002.xlsx]

## Sheet: Fig-2,3
	Data set Figure 2 and 3
	IL-1β (pg/mg protein)			Cerebral Cortex						Hippocampus
	Control Wild	Control Tg	Pomegranate Tg	Figs Tg	Dates Tg			Control Wild	Control Tg	Pomegranate Tg	Figs Tg	Dates Tg
	0.6	1.9	0.9	1.1	1.4			1.4	2.6	1.7	1.9	2.1
	0.552	1.748	0.828	1.012	1.288			1.288	2.392	1.564	1.748	1.932
	0.648	2.0558	0.972	1.188	1.512			1.512	2.808	1.836	2.052	2.268
	0.654	2.071	0.981	1.2001	1.5274			1.526	2.834	1.853	2.071	2.289
	0.546	1.729	0.819	1.001	1.274			1.274	2.366	1.547	1.729	1.911
	0.6006	1.9019	0.9009	1.1011	1.4014			1.4014	2.6026	1.7017	1.9019	2.1021
Average	0.6001	1.90095	0.90015	1.10037	1.40047		Average	1.40023	2.60043	1.70028	1.90032	2.10035
SD	0.0417139	0.132827	0.0625709	0.0767131	0.0976349		SD	0.0973324	0.18076	0.118189	0.132094	0.145999
p values		8.15136e-07	1.0803e-06	2.64501e-06	7.2737e-05		p values		1.61558e-06	8.68394e-06	5.85581e-05	0.000802811
	TNF-α (pg/mg protein)			Cerebral Cortex								Hippocampus
	Control Wild	Control Tg	Pomegranate Tg	Figs Tg	Dates Tg			Control Wild	Control Tg	Pomegranate Tg	Figs Tg	Dates Tg
	170	325	200	240	270			130	260	180	200	220
	156.4	299	184	220.8	248.4			119.6	239.2	165.6	184	202.4
	183.6	351	216	259.2	291.6			140.4	280.8	194.4	216	237.6
	185.3	354.25	218	261.6	294.3			141.7	283.4	196.2	218	239.8
	154.7	295.75	182	218.4	245.7			118.3	236.6	163.8	182	200.2
	170.17	325.325	200.2	240.24	270.27			130.13	260.26	180.18	200.2	220.22
Average	170.028	325.054	200.033	240.04	270.045		Average	130.022	260.043	180.03	200.033	220.037
SD	11.8189	22.595	13.9046	16.6856	18.7713		SD	9.03801	18.076	12.5142	13.9046	15.2951
p values		1.41109e-06	4.29309e-06	7.368e-05	0.00200538		p values		1.18966e-06	2.06743e-05	0.000198499	0.00379153
	IL-6 (pg/mg protein)			Cerebral Cortex								Hippocampus
	Control Wild	Control Tg	Pomegranate Tg	Figs Tg	Dates Tg			Control Wild	Control Tg	Pomegranate Tg	Figs Tg	Dates Tg
	27	55	36	41	45			5	16	8	10	12
	24.84	50.6	33.12	37.72	41.4			4.6	14.72	7.36	9.2	11.04
	29.16	59.51	38.88	44.28	48.6			5.4	17.312	8.64	10.8	12.96
	29.43	59.95	39.24	44.731	49.095			5.45	17.44	8.72	10.91	13.092
	24.57	50.05	32.76	37.31	40.95			4.55	14.56	7.28	9.1	10.92
	27.027	55.055	36.036	41.041	45.045			5.005	16.016	8.008	10.01	12.012
Average	27.0045	55.0275	36.006	41.0137	45.015		Average	5.00083	16.008	8.00133	10.0033	12.004
SD	1.87713	3.84499	2.50283	2.85931	3.13826		SD	0.347616	1.11854	0.556185	0.697392	0.83687
p values		1.18768e-06	9.21417e-06	9.46349e-05	0.00124088		p values		8.15768e-07	1.25782e-06	5.27226e-06	0.000109132
	Aβ 1-40 (pg/mL)			Cerebral Cortex								Hippocampus
	Control Wild	Control Tg	Pomegranate Tg	Figs Tg	Dates Tg			Control Wild	Control Tg	Pomegranate Tg	Figs Tg	Dates Tg
	2105	4550	3186	3521	3856			1540	3905	2647	2941	3287
	1936.6	4186	2931.12	3239.32	3547.52			1416.8	3592.6	2435.24	2705.72	3024.04
	2273.4	4923.1	3440.88	3802.68	4164.48			1663.2	4225.21	2858.76	3176.28	3549.96
	2294.45	4959.5	3472.74	3841.41	4206.9			1678.6	4256.45	2885.23	3208.63	3586.12
	1915.55	4140.5	2899.26	3204.11	3508.96			1401.4	3553.55	2408.77	2676.31	2991.17
	2107.11	4554.55	3189.19	3524.52	3859.86			1541.54	3908.91	2649.65	2943.94	3290.29
Average	2105.35	4552.27	3186.53	3522.17	3857.29		Average	1540.26	3906.95	2647.44	2941.98	3288.1
SD	146.346	318.085	221.501	245.552	268.914		SD	107.066	272.994	184.028	205.103	229.233
p values		1.02579e-06	2.62216e-05	0.000240159	0.00409282		p values		8.46876e-07	1.52492e-05	0.00012059	0.00322279
	Aβ 1-42 (pg/mL)			Cerebral Cortex								Hippocampus
	Control Wild	Control Tg	Pomegranate Tg	Figs Tg	Dates Tg			Control Wild	Control Tg	Pomegranate Tg	Figs Tg	Dates Tg
	1254	3179	1956	2226	2552			452	1562	658	845	1105
	1153.68	2924.68	1799.52	2047.92	2347.84			415.84	1437.04	605.36	777.4	1016.6
	1354.32	3439.68	2112.48	2404.08	2756.16			488.16	1686.96	710.64	912.6	1193.4
	1366.86	3465.11	2132.04	2428.57	2784.23			492.68	1702.58	717.22	921.05	1204.45
	1141.14	2892.89	1779.96	2025.66	2322.32			411.32	1421.42	598.78	768.95	1005.55
	1255.25	3182.18	1957.96	2228.23	2554.55			452.452	1563.56	658.658	845.845	1106.11
Average	1254.21	3180.59	1956.33	2226.74	2552.85		Average	452.075	1562.26	658.11	845.141	1105.18
SD	87.1821	222.24	135.987	155.239	177.974		SD	31.4245	108.595	45.7463	58.7471	76.8231
p values		8.46997e-07	4.50486e-06	2.62583e-05	0.000684021		p values		7.87861e-07	8.45764e-07	1.65453e-06	3.04766e-05
	ATP % Control wild				Cerebral Cortex
	Control Wild	Control Tg	Pomegranate Tg	Figs Tg	Dates Tg			Control Wild	Control Tg	Pomegranate Tg	Figs Tg	Dates Tg
	99.21	31	72	58	46			98.99	33	78	65	48
	91.2732	28.52	66.24	53.36	42.32			91.0708	30.36	71.76	59.8	44.16
	107.147	33.542	77.76	62.64	49.68			106.909	35.64	84.24	70.2	51.84
	108.139	33.79	78.48	63.278	50.186			107.899	35.97	85.02	70.85	52.32
	90.2811	28.21	65.52	52.78	41.86			90.0809	30.03	70.98	59.15	43.68
	99.3092	31.031	72.072	58.058	46.046			99.089	33.033	78.078	65.065	48.048
Average	99.2265	31.0155	72.012	58.0193	46.0153		Average	99.0065	33.0055	78.013	65.0108	48.008
SD	6.89739	2.16717	5.00567	4.04487	3.208		SD	6.8821	2.29426	5.42281	4.51901	3.33711
p values		7.68516e-07	8.49572e-07	1.57973e-06	1.36841e-05		p values		7.76292e-07	8.49516e-07	1.25415e-06	1.83779e-05
		IL-b				TN-A				IL-6
		Cortex	Hippocampus			Cortex	Hippocampus			Cortex	Hippocampus
	Control WT	0.6001	1.40023		Control WT	170.028	130.022		Control WT	27.0045	5.00083
	Control TG	1.90095	2.60043		Control TG	325.054	260.043		Control TG	55.0275	16.008
	Pomegranates	0.90015	1.70028		Pomegranates	200.033	180.03		Pomegranates	36.006	8.00133
	Figs	1.10037	1.90032		Figs	240.04	200.033		Figs	41.0137	10.0033
	Dates	1.40047	2.10035		Dates	270.045	220.037		Dates	45.015	12.004
		0.0417139	0.0973324			11.8189	9.03801			1.87713	0.347616
		0.132827	0.18076			22.595	18.076			3.84499	1.11854
		0.0625709	0.118189			13.9046	12.5142			2.50283	0.556185
		0.0767131	0.132094			16.6856	13.9046			2.85931	0.697392
		0.0976349	0.145999			18.7713	15.2951			3.13826	0.83687
	Figure 3
		Ab(1-40)				Ab(1-40)				ATP
		Cortex	Hippocampus			Cortex	Hippocampus			Cortex	Hippocampus
	Control WT	2105.35	1540.26		Control WT	1254.21	452.075		Control WT	99.2265	99.0065
	Control TG	4552.27	3906.95		Control TG	3180.59	1562.26		Control TG	31.0155	33.0055
	Pomegranates	3186.53	2647.44		Pomegranates	1956.33	658.11		Pomegranates	72.012	78.013
	Figs	3522.17	2941.98		Figs	2226.74	845.141		Figs	58.0193	65.0108
	Dates	3857.29	3288.1		Dates	2552.85	1105.18		Dates	46.0153	48.008
		146.346	107.066			87.1821	31.4245			6.89739	6.8821
		318.085	272.994			222.24	108.595			2.16717	2.29426
		221.501	184.028			135.987	45.7463			5.00567	5.42281
		245.552	205.103			155.239	58.7471			4.04487	4.51901
		268.914	229.233			177.974	76.8231			3.208	3.33711
	Figure 2
